# Supplementary material for: TNF-Stimulated Gene-6, Part of Extracellular Vesicles in Adipose Tissue-Derived Mesenchymal Stem Cell Concentrated Conditioned Medium, Affects Microglial Activity
Source: J Neuroimmune Pharmacol. 2025 May 29;20(1):60. doi: 10.1007/s11481-025-10216-3 (PMC12122589; doi:10.1007/s11481-025-10216-3)
Supplement: Supplementary file 2 — Supplementary file2 (XLSX 20 KB) [file 11481_2025_10216_MOESM2_ESM.xlsx]

## Sheet: Hossain et al
Protein.Group	Genes	First.Protein.Description	Control-sEV	Control-NV	TSG-6-ORF-sEV	TSG-6-ORF-NV		Control-sEV	Control-NV	TSG-6-ORF-sEV	TSG-6-ORF-NV
Q08380	LGALS3BP	Galectin-3-binding protein	509927000	573466000	943884000	664657000	Z-score:	-0.851738	-0.519837	1.41507	-0.0434941
P62979	RPS27A	Ubiquitin-40S ribosomal protein S27a	184925000	470317000	220604000	182386000		-0.575891	1.48801	-0.317867	-0.594252
P61224	RAP1B	Ras-related protein Rap-1b	69368300	680092	109398000	944860		0.452097	-0.827389	1.19775	-0.822457
P04406	GAPDH	Glyceraldehyde-3-phosphate dehydrogenase	101042000	29960400	100043000	27021800		0.877626	-0.83032	0.853622	-0.900928
P21926	CD9	CD9 antigen	84316300	1813230	97471700	1779520		0.734165	-0.861018	0.988522	-0.861669
P61026	RAB10	Ras-related protein Rab-10	140236000	309980	76215700	126385		1.27213	-0.79735	0.325283	-0.800065
Q08722	CD47	Leukocyte surface antigen CD47	60999800	1683360	75896500	1397080		0.665016	-0.851824	1.04595	-0.859145
P60033	CD81	CD81 antigen	46925100	5014360	72595500	3104250		0.443813	-0.794959	1.20256	-0.851417
P48509	CD151	CD151 antigen	53328400	0	63498900	856072		0.708659	-0.872082	1.01013	-0.846707
P04899	GNAI2	Guanine nucleotide-binding protein G(i) subunit alpha-2	50585200	1210890	56399500	1216380		0.767339	-0.86345	0.95938	-0.863269
P05556	ITGB1	Integrin beta-1	38888200	1677470	48983900	1347640		0.650775	-0.847366	1.05724	-0.860646
O00560	SDCBP	Syntenin-1	22467600	4057860	45834200	4206280		0.168127	-0.762441	1.34925	-0.754939
P05023	ATP1A1	Sodium/potassium-transporting ATPase subunit alpha-1	44146500	587471	39940700	488941		0.951341	-0.861759	0.776279	-0.86586
P10301	RRAS	Ras-related protein R-Ras	24892400	926509	29210800	689994		0.718656	-0.852452	1.00175	-0.867957
Q08431	MFGE8	Lactadherin	32289500	2327460	25298500	1874430		1.07449	-0.837035	0.628479	-0.865938
Q14254	FLOT2	Flotillin-2	25500200	677762	24561800	1103170		0.89928	-0.880886	0.831982	-0.850377
Q8WUM4	PDCD6IP	Programmed cell death 6-interacting protein	25576500	4607340	24463100	4221540		0.912075	-0.849117	0.818561	-0.88152
P62873	GNB1	Guanine nucleotide-binding protein G(I)/G(S)/G(T) subunit beta-1	24520200	1098780	24126200	1144180		0.880667	-0.867657	0.851257	-0.864268
Q00610	CLTC	Clathrin heavy chain 1	18030700	32331700	24098000	35666000		-1.18989	0.601162	-0.430023	1.01875
O60637	TSPAN3	Tetraspanin-3	19738100	0	23666000	1729450		0.69544	-0.928112	1.01853	-0.785857
P09429	HMGB1	High mobility group protein B1	35263500	31424000	22408400	168142000		-0.418343	-0.473642	-0.603492	1.49548
P62879	GNB2	Guanine nucleotide-binding protein G(I)/G(S)/G(T) subunit beta-2	19015400	714932	19725800	1510090		0.831621	-0.902972	0.898955	-0.827604
Q15758	SLC1A5	Neutral amino acid transporter B(0)	16101000	164204	19019400	0		0.716429	-0.851953	1.00364	-0.868113
P35613	BSG	Basigin	20100600	1687030	16207700	2208300		1.05862	-0.881037	0.648547	-0.826128
P08754	GNAI3	Guanine nucleotide-binding protein G(k) subunit alpha	16430400	224080	15193100	259281		0.933372	-0.866615	0.795949	-0.862705
P13639	EEF2	Elongation factor 2	13844000	33642300	15139200	38632100		-0.905101	0.657134	-0.8029	1.05087
P62826	RAN	GTP-binding nuclear protein Ran	10543800	12726900	14596900	11255900		-0.969495	0.248935	1.29262	-0.572058
P08195	SLC3A2	4F2 cell-surface antigen heavy chain	8937240	8842020	11190700	10845100		-0.821473	-0.898422	0.99959	0.720305
O75955	FLOT1	Flotillin-1	10993300	306078	10562500	400249		0.901411	-0.873458	0.829866	-0.857819
O14817	TSPAN4	Tetraspanin-4	4994840	0	9520820	0		0.298263	-0.792408	1.28655	-0.792408
P27824	CANX	Calnexin	4868320	6253080	6443880	6589260		-1.47718	0.270674	0.511504	0.695004
P27701	CD82	CD82 antigen	2568170	0	4790960	0		0.315306	-0.79641	1.27751	-0.79641
O43657	TSPAN6	Tetraspanin-6	7066670	0	3952570	0		1.25871	-0.804177	0.349647	-0.804177
P08962	CD63	CD63 antigen	44286800	0	3742400	0		1.49498	-0.556103	-0.382779	-0.556103
P63208	SKP1	S-phase kinase-associated protein 1	2742510	33368400	3450500	36545800		-0.882968	0.777631	-0.84458	0.949917
Q99816	TSG101	Tumor susceptibility gene 101 protein	2397720	745019	2423650	547999		0.850603	-0.766881	0.87598	-0.959702
Q8NG11	TSPAN14	Tetraspanin-14	1851960	0	2306850	0		0.668622	-0.855847	1.04307	-0.855847
Q15691	MAPRE1	Microtubule-associated protein RP/EB family member 1	1843710	18448700	1776530	21451000		-0.856966	0.717788	-0.863337	1.00252
P62079	TSPAN5	Tetraspanin-5	1445890	0	1415460	0		0.884345	-0.865927	0.847509	-0.865927
O75954	TSPAN9	Tetraspanin-9	1522370	0	1410870	0		0.930522	-0.864777	0.799032	-0.864777
P06454	PTMA	Prothymosin alpha	1756350	51977600	1400530	27653900		-0.78244	1.29219	-0.797139	0.287385
Q15056	EIF4H	Eukaryotic translation initiation factor 4H	1172400	2390810	1104670	2675310		-0.815051	0.681889	-0.898264	1.03143
P23588	EIF4B	Eukaryotic translation initiation factor 4B	1119220	10767300	1074540	11211000		-0.861676	0.826761	-0.869495	0.90441
Q8NC51	SERBP1	Plasminogen activator inhibitor 1 RNA-binding protein	1569130	15348200	732122	14417100		-0.811554	0.92283	-0.916909	0.805632
Q96G03	PGM2	Phosphoglucomutase-2	635134	10569200	646791	7448040		-0.838555	1.14974	-0.836221	0.52504
P26583	HMGB2	High mobility group protein B2	472962	672442	603734	1572940		-0.712528	-0.315011	-0.45193	1.47947
P02647	APOA1	Apolipoprotein A-I	235888	6176460	507098	14627700		-0.764009	0.117129	-0.723781	1.37066
Q13442	PDAP1	28 kDa heat- and acid-stable phosphoprotein	720208	9573580	438263	10782700		-0.837094	0.753791	-0.887758	0.971061
P10606	COX5B	Cytochrome c oxidase subunit 5B, mitochondrial	31091.5	589217	57505	789295		-0.880204	0.583261	-0.810945	1.10789
O15347	HMGB3	High mobility group protein B3	4042.2	0	4106.59	15476.5		-0.279772	-0.886435	-0.270108	1.43632
Q9H1Z9	TSPAN10	Tetraspanin-10	444647	0	0	0		1.5	-0.5	-0.5	-0.5
